# Supplementary material for: Long COVID: Association of Functional Autoantibodies against G-Protein-Coupled Receptors with an Impaired Retinal Microcirculation
Source: Int J Mol Sci. 2022 Jun 29;23(13):7209. doi: 10.3390/ijms23137209 (PMC9266742; doi:10.3390/ijms23137209)
Supplement: Supplementary file 1 [file ijms-23-07209-s001.zip]

Archive with 1 entries (1 files):
- ijms-1769126-supplementary.pdf
